# Supplementary material for: Clinicopathological Features and Survival of Patients with Hepatocellular Carcinoma in Ethiopia: A Multicenter Study
Source: Cancers (Basel). 2022 Dec 28;15(1):193. doi: 10.3390/cancers15010193 (PMC9818669; doi:10.3390/cancers15010193)
Supplement: Supplementary file 1 [file cancers-15-00193-s001.zip]

Archive with 1 entries (1 files):
- cancers-2067781-supplementary.pdf
